# Supplementary material for: Chemical and Enzymatic Synthesis of DisialylGb5 and Other Sialosides for Glycan Array Assembly and Evaluation of Siglec-Mediated Immune Checkpoint Inhibition
Source: Molecules. 2025 May 22;30(11):2264. doi: 10.3390/molecules30112264 (PMC12156072; doi:10.3390/molecules30112264)
Supplement: Supplementary file 1 [file molecules-30-02264-s001.zip]

Archive with 1 entries (1 files):
- molecules-3614457-supplementary.pdf
